# Supplementary material for: Grandmothers’ perspectives on the changing context of health in India
Source: BMC Res Notes. 2017 Jul 7;10:263. doi: 10.1186/s13104-017-2583-z (PMC5501012; doi:10.1186/s13104-017-2583-z)
Supplement: Supplementary file 1 — Additional file 1. Survey and free-list instruments used. [file 13104_2017_2583_MOESM1_ESM.zip]

Archive with 2 entries (2 files):
- Grandmothers_freelist.pdf
- Grandmothers_module.pdf
